# Supplementary material for: Eu3+ Complex-Based Superhydrophobic Fluorescence Sensor for Cr(VI) Detection in Water
Source: Nanomaterials (Basel). 2023 Sep 17;13(18):2574. doi: 10.3390/nano13182574 (PMC10535327; doi:10.3390/nano13182574)
Supplement: Supplementary file 1 [file nanomaterials-13-02574-s001.zip]

Archive with 1 entries (1 files):
- nanomaterials-2414426-supplementary.pdf
